# Supplementary material for: Identifying Children at Readmission Risk: At-Admission versus Traditional At-Discharge Readmission Prediction Model
Source: Healthcare (Basel). 2021 Oct 7;9(10):1334. doi: 10.3390/healthcare9101334 (PMC8544577; doi:10.3390/healthcare9101334)
Supplement: Supplementary file 1 [file healthcare-09-01334-s001.zip]

Archive with 1 entries (1 files):
- healthcare-1370035-supplementary.pdf
